# Supplementary material for: Anti-Biofouling Electrochemical Sensor Based on the Binary Nanocomposite of Silica Nanochannel Array and Graphene for Doxorubicin Detection in Human Serum and Urine Samples
Source: Molecules. 2022 Dec 7;27(24):8640. doi: 10.3390/molecules27248640 (PMC9786716; doi:10.3390/molecules27248640)
Supplement: Supplementary file 1 [file molecules-27-08640-s001.zip]

Archive with 1 entries (1 files):
- molecules-2041960-supplementary.pdf
